# Supplementary material for: Comparative Mitogenome Analyses of Subgenera and Species Groups in Epeorus (Ephemeroptera: Heptageniidae)
Source: Insects. 2022 Jun 30;13(7):599. doi: 10.3390/insects13070599 (PMC9317806; doi:10.3390/insects13070599)
Supplement: Supplementary file 1 [file insects-13-00599-s001.zip]

Archive with 9 entries (9 files):
- Figures S1.pdf
- Figures S2.pdf
- Table S1.pdf
- Table S3.pdf
- Table S5.pdf
- Table S6.pdf
- Table S7.pdf
- Tables S2.xlsx
- Tables S4.xlsx
