# Supplementary material for: Comparative Mitogenome Analyses of Subgenera and Species Groups in Epeorus (Ephemeroptera: Heptageniidae)
Source: Insects. 2022 Jun 30;13(7):599. doi: 10.3390/insects13070599 (PMC9317806; doi:10.3390/insects13070599)
Supplement: Supplementary file 1 [file insects-13-00599-s001.zip › Tables S2.xlsx]

## Sheet: Sheet1
Table S2 Nucleotide composition of 21 Epeorus mitogenomes
Species	Total genome				PCG				tRNA				rRNA				CR
	Length	AT%	AT-skew	GC-skew	Length	AT%	AT-skew	GC-skew	Length	AT%	AT-skew	GC-skew	Length	AT%	AT-skew	GC-skew	Length	AT%	AT-skew	GC-skew
Epeorus gibbus	15839	58.2171	0.045006	-0.306739	11215	56.469	-0.203221	-0.08644	1451	62.9221	0.00109529	0.104089	2063	63.4028	-0.00152905	0.329801	1032	59.7868	-0.0599676	-0.0650602
Epeorus unispinosus	15849	57.7071	0.0303958	-0.292556	11229	56.1314	-0.202285	-0.0759237	1450	62.1379	-0.0144284	0.107468	2061	62.688	0.00928793	0.326398	1042	58.9251	-0.107492	-0.140187
Epeorus sp.1	15498	57.8397	0.0497546	-0.315886	11226	55.9148	-0.192927	-0.0781976	1449	61.9048	-0.0234114	0.119565	2058	62.1963	0.0015625	0.349614	699	67.8112	-0.0843882	-0.0755556
Epeorus aculeatus	15451	64.0606	0.00545565	-0.26058	11217	62.5925	-0.179319	-0.049571	1520	65.7895	-0.018	0.1	2064	66.7151	0.016703	0.307132	605	77.1901	0.0706638	-0.15942
Epeorus bispinosus	15452	64.4512	-0.00672758	-0.235755	11217	63.0293	-0.184441	-0.0291777	1522	65.5059	-0.0150451	0.0895238	2064	67.345	0.028777	0.290801	605	77.5207	0.0575693	-0.0588235
Epeorus rhithralis	15447	63.7664	-0.000203046	-0.242094	11217	62.1557	-0.185026	-0.0365135	1521	65.549	-0.0170512	0.0916031	2064	66.9089	0.0224475	0.291362	602	77.4086	0.0944206	-0.132353
Epeorus falcatus	15466	65.0071	-0.00556992	-0.244642	11217	63.7158	-0.193508	-0.0230958	1519	65.6353	-0.0210632	0.111111	2066	67.2798	0.0258993	0.281065	623	78.0096	0.0823045	-0.255474
Epeorus melli	15490	65.7327	-0.00432135	-0.244537	11217	65.2848	-0.198962	-0.0220853	1512	65.0132	-0.0193286	0.126654	2070	65.7005	0.00441176	0.312676	647	74.3431	-0.039501	-0.0843373
Epeorus sp.2	15541	66.45	-0.0192699	-0.234369	11217	65.9089	-0.192479	-0.0387029	1516	66.2929	-0.0149254	0.119374	2068	66.2476	0.00875912	0.297994	694	76.0807	0	-0.180723
Epeorus carinatus	15338	64.6499	-0.00242033	-0.208041	11217	64.0724	-0.200779	-0.0263027	1515	64.4884	-0.0235415	0.122677	2065	66.0533	0.0190616	0.269615	507	72.7811	0.0514905	0.0434783
Epeorus pellucidus	15435	66.3946	-0.0279079	-0.21496	11217	65.5612	-0.194452	-0.017344	1517	66.7765	-0.0108588	0.115079	2065	67.3608	0.0409777	0.278932	595	76.6387	0.0833333	-0.0359712
Epeorus alexandri	15836	59.8889	0.010755	-0.248111	11217	57.7873	-0.189448	-0.0665259	1512	64.1534	-0.0206186	0.118081	2065	65.4722	0.0295858	0.284712	1003	65.6032	-0.00303951	-0.136232
Epeorus montanus	15472	64.8591	-0.0188341	-0.209858	11217	63.5197	-0.205333	-0.0205279	1515	64.7525	-0.019368	0.104869	2065	67.3123	0.0258993	0.262222	630	78.8889	0.082495	-0.12782
Epeorus sp.3	15748	65.3988	-0.00961258	-0.20646	11217	63.9387	-0.194367	-0.0269468	1516	64.7757	-0.0224033	0.11985	2066	68.1994	0.0305181	0.25723	900	77.1111	0.100865	-0.0776699
Epeorus herklotsi	15508	67.7973	-0.0100818	-0.239888	11217	67.2105	-0.183446	-0.0163132	1512	67.328	0	0.129555	2055	68.0292	0.0286123	0.315068	681	77.533	0	-0.176471
Epeorus tuberculatus	15514	67.0427	-0.0145178	-0.239194	11217	66.2833	-0.188164	-0.0200952	1514	67.3052	0.00294406	0.127273	2055	67.4939	0.0223504	0.311377	685	77.5182	0.0094162	-0.194805
Epeorus dayongensis 02	15509	67.3415	-0.00574493	-0.24383	11217	66.6934	-0.178719	-0.0305139	1513	67.2835	0.00589391	0.123232	2055	67.5426	0.0172911	0.328336	681	77.2394	-0.00760456	-0.109677
Epeorus dayongensis 01	15609	67.1984	-0.00486224	-0.24375	11217	66.3546	-0.183931	-0.0227875	1512	67.3942	0.00686948	0.123732	2057	67.6714	0.0186782	0.326316	780	77.4359	0.00993377	-0.136364
Epeorus psi	15654	66.1876	-0.00897597	-0.250331	11217	64.9996	-0.191606	-0.020377	1514	65.786	-0.0261044	0.111969	2065	69.201	0.0230931	0.298742	820	75.122	0.00974026	-0.137255
Epeorus sp.4	15714	65.343	-0.0048695	-0.224385	11217	64.4201	-0.19762	-0.0223002	1514	64.9273	-0.0315361	0.122411	2067	66.5215	0.0138182	0.300578	868	74.6544	0.0339506	-0.2
Epeorus sp.5	15713	66.6455	-0.01356	-0.246327	11217	65.9713	-0.198649	-0.0170291	1515	65.6766	-0.0351759	0.107692	2067	67.6826	0.0178699	0.293413	869	73.9931	0.0264386	-0.176991
