# Supplementary material for: Comparative Mitogenome Analyses of Subgenera and Species Groups in Epeorus (Ephemeroptera: Heptageniidae)
Source: Insects. 2022 Jun 30;13(7):599. doi: 10.3390/insects13070599 (PMC9317806; doi:10.3390/insects13070599)
Supplement: Supplementary file 1 [file insects-13-00599-s001.zip › Tables S4.xlsx]

## Sheet: Sheet1
Table S4 Count of codon and relative synonymous codon usage (RSCU) of 21 Epeorus mitogenomes
Codon	AA	E. gibbus		Epeorus unispinosus		Epeorus sp.1		Epeorus aculeatus		Epeorus bispinosus		Epeorus rhithralis		Epeorus falcatus		Epeorus melli		Epeorus sp.2		Epeorus carinatus		Epeorus pellucidus		Epeorus alexandri		Epeorus montanus		Epeorus sp.3		Epeorus herklotsi		Epeorus dayongensis 01		Epeorus dayongensis 02		Epeorus tuberculatus		Epeorus psi		Epeorus sp.4		Epeorus sp.5
		Count	RSCU	Count	RSCU	Count	RSCU	Count	RSCU	Count	RSCU	Count	RSCU	Count	RSCU	Count	RSCU	Count	RSCU	Count	RSCU	Count	RSCU	Count	RSCU	Count	RSCU	Count	RSCU	Count	RSCU	Count	RSCU	Count	RSCU	Count	RSCU	Count	RSCU	Count	RSCU	Count	RSCU
UUU	Phe	198	1.3	177	1.16	178	1.22	190	1.25	216	1.41	205	1.34	202	1.32	229	1.52	224	1.48	229	1.5	217	1.43	199	1.33	219	1.42	224	1.48	230	1.46	236	1.49	240	1.52	229	1.46	245	1.59	238	1.54	260	1.66
UUC	Phe	107	0.7	127	0.84	113	0.78	115	0.75	90	0.59	100	0.66	105	0.68	72	0.48	79	0.52	76	0.5	87	0.57	100	0.67	89	0.58	79	0.52	84	0.54	80	0.51	75	0.48	84	0.54	63	0.41	72	0.46	54	0.34
UUA	Leu2	146	1.34	145	1.31	135	1.24	289	2.66	316	2.91	293	2.7	303	2.79	282	2.6	330	3.01	278	2.58	318	2.95	204	1.85	281	2.63	307	2.83	351	3.26	340	3.16	343	3.18	347	3.21	346	3.2	289	2.7	316	2.98
UUG	Leu2	148	1.36	140	1.27	136	1.25	106	0.97	90	0.83	98	0.9	106	0.98	102	0.94	61	0.56	93	0.86	104	0.96	123	1.12	113	1.06	88	0.81	83	0.77	95	0.88	93	0.86	94	0.87	86	0.8	114	1.06	91	0.86
CUU	Leu1	99	0.91	102	0.92	97	0.89	92	0.85	87	0.8	86	0.79	96	0.88	130	1.2	126	1.15	119	1.1	90	0.83	92	0.84	100	0.94	125	1.15	94	0.87	99	0.92	107	0.99	90	0.83	89	0.82	114	1.06	134	1.26
CUC	Leu1	136	1.25	135	1.22	142	1.3	68	0.62	69	0.64	77	0.71	46	0.42	58	0.53	49	0.45	51	0.47	52	0.48	118	1.07	60	0.56	61	0.56	38	0.35	41	0.38	30	0.28	56	0.52	58	0.54	47	0.44	39	0.37
CUA	Leu1	91	0.83	89	0.81	92	0.84	83	0.76	73	0.67	78	0.72	85	0.78	70	0.64	81	0.74	87	0.81	67	0.62	86	0.78	67	0.63	63	0.58	74	0.69	61	0.57	69	0.64	51	0.47	58	0.54	63	0.59	55	0.52
CUG	Leu1	35	0.32	51	0.46	52	0.48	15	0.14	16	0.15	18	0.17	15	0.14	10	0.09	11	0.1	19	0.18	16	0.15	37	0.34	20	0.19	6	0.06	7	0.06	10	0.09	5	0.05	11	0.1	12	0.11	16	0.15	2	0.02
AUU	Ile	151	1.19	148	1.25	155	1.18	199	1.45	213	1.58	209	1.51	208	1.55	222	1.63	225	1.66	217	1.58	227	1.64	164	1.34	214	1.64	223	1.64	247	1.75	242	1.69	238	1.64	241	1.72	213	1.54	210	1.54	227	1.67
AUC	Ile	103	0.81	89	0.75	108	0.82	75	0.55	57	0.42	67	0.49	61	0.45	50	0.37	46	0.34	57	0.42	49	0.36	81	0.66	47	0.36	49	0.36	36	0.25	45	0.31	52	0.36	39	0.28	63	0.46	63	0.46	45	0.33
AUA	Met	87	1.17	84	1.12	94	1.17	114	1.33	118	1.37	117	1.38	122	1.39	128	1.51	128	1.56	117	1.39	130	1.51	102	1.24	130	1.54	130	1.56	136	1.55	139	1.62	137	1.6	131	1.5	131	1.48	132	1.54	132	1.5
AUG	Met	62	0.83	66	0.88	67	0.83	58	0.67	54	0.63	53	0.62	54	0.61	42	0.49	36	0.44	51	0.61	42	0.49	63	0.76	39	0.46	37	0.44	39	0.45	33	0.38	34	0.4	44	0.5	46	0.52	39	0.46	44	0.5
GUU	Val	78	1.19	88	1.27	85	1.34	77	1.28	90	1.46	78	1.27	93	1.52	126	2.02	118	1.91	112	1.81	132	2.08	85	1.31	114	1.72	88	1.4	103	1.76	100	1.71	98	1.68	101	1.68	99	1.66	95	1.54	110	1.78
GUC	Val	56	0.85	64	0.92	42	0.66	32	0.53	26	0.42	31	0.51	35	0.57	17	0.27	15	0.24	28	0.45	20	0.31	44	0.68	34	0.51	30	0.48	18	0.31	18	0.31	18	0.31	24	0.4	27	0.45	33	0.54	12	0.19
GUA	Val	66	1	58	0.84	59	0.93	82	1.36	77	1.25	82	1.34	72	1.18	73	1.17	81	1.31	79	1.27	72	1.13	67	1.03	75	1.13	85	1.35	82	1.4	88	1.5	91	1.56	89	1.48	73	1.22	87	1.41	87	1.41
GUG	Val	63	0.96	67	0.97	67	1.06	50	0.83	54	0.87	54	0.88	45	0.73	33	0.53	33	0.53	29	0.47	30	0.47	64	0.98	42	0.63	48	0.76	31	0.53	28	0.48	26	0.45	26	0.43	40	0.67	31	0.5	38	0.62
UCU	Ser2	65	1.64	68	1.73	62	1.62	79	1.9	81	2	74	1.83	82	2	93	2.25	90	2.21	88	2.17	91	2.26	54	1.3	89	2.18	93	2.3	106	2.68	91	2.25	92	2.3	89	2.23	89	2.21	87	2.18	94	2.34
UCC	Ser2	53	1.33	57	1.45	54	1.41	42	1.01	40	0.99	47	1.16	44	1.07	30	0.73	33	0.81	30	0.74	34	0.84	53	1.27	26	0.64	40	0.99	26	0.66	29	0.72	28	0.7	33	0.83	34	0.84	37	0.93	35	0.87
UCA	Ser2	43	1.08	39	0.99	35	0.91	52	1.25	41	1.01	39	0.97	43	1.05	58	1.4	57	1.4	59	1.46	46	1.14	56	1.35	55	1.35	42	1.04	44	1.11	47	1.16	53	1.33	52	1.3	49	1.22	42	1.05	42	1.04
UCG	Ser2	18	0.45	17	0.43	21	0.55	14	0.34	18	0.44	21	0.52	13	0.32	6	0.15	7	0.17	8	0.2	9	0.22	17	0.41	17	0.42	10	0.25	3	0.08	13	0.32	7	0.18	5	0.13	12	0.3	15	0.38	10	0.25
CCU	Pro	47	1.15	49	1.19	43	1.04	75	1.86	68	1.69	70	1.73	78	1.94	91	2.25	79	1.94	82	2	74	1.83	45	1.15	75	1.85	65	1.63	87	2.22	82	2.1	82	2.1	84	2.14	89	2.23	82	2.01	86	2.1
CCC	Pro	73	1.78	66	1.6	74	1.79	47	1.17	49	1.22	47	1.16	39	0.97	27	0.67	37	0.91	37	0.9	39	0.96	72	1.83	51	1.26	38	0.95	24	0.61	28	0.72	27	0.69	29	0.74	43	1.08	42	1.03	36	0.88
CCA	Pro	27	0.66	32	0.78	27	0.65	31	0.77	30	0.75	28	0.69	30	0.75	37	0.91	38	0.93	28	0.68	40	0.99	23	0.59	26	0.64	42	1.05	36	0.92	37	0.95	39	1	36	0.92	17	0.43	29	0.71	29	0.71
CCG	Pro	17	0.41	18	0.44	21	0.51	8	0.2	14	0.35	17	0.42	14	0.35	7	0.17	9	0.22	17	0.41	9	0.22	17	0.43	10	0.25	15	0.38	10	0.25	9	0.23	8	0.21	8	0.2	11	0.28	10	0.25	13	0.32
ACU	Thr	47	0.87	46	0.86	46	0.81	73	1.38	76	1.41	76	1.42	95	1.76	92	1.68	97	1.74	96	1.72	90	1.67	57	1.03	80	1.5	72	1.31	83	1.48	79	1.43	78	1.41	95	1.7	92	1.7	94	1.72	98	1.8
ACC	Thr	85	1.57	80	1.49	100	1.75	61	1.16	64	1.19	60	1.12	51	0.94	54	0.99	52	0.93	55	0.99	43	0.8	84	1.51	55	1.03	60	1.09	52	0.92	56	1.01	57	1.03	49	0.88	50	0.92	42	0.77	49	0.9
ACA	Thr	61	1.12	60	1.12	53	0.93	62	1.18	58	1.08	64	1.2	60	1.11	68	1.24	67	1.2	60	1.08	74	1.38	53	0.95	64	1.2	69	1.25	79	1.4	76	1.38	78	1.41	66	1.18	63	1.16	66	1.21	61	1.12
ACG	Thr	24	0.44	29	0.54	29	0.51	15	0.28	17	0.32	14	0.26	10	0.19	5	0.09	7	0.13	12	0.22	8	0.15	28	0.5	14	0.26	19	0.35	11	0.2	10	0.18	9	0.16	13	0.23	12	0.22	16	0.29	10	0.18
GCU	Ala	68	1.08	55	0.9	62	1.05	91	1.63	93	1.65	82	1.46	95	1.71	115	2.13	100	1.86	100	1.88	116	2.09	59	1	92	1.65	101	1.85	108	2.01	111	2.04	112	2.06	103	1.92	103	1.85	105	1.89	102	1.84
GCC	Ala	104	1.65	94	1.53	86	1.46	60	1.08	55	0.97	69	1.23	59	1.06	42	0.78	49	0.91	52	0.98	50	0.9	85	1.43	61	1.09	48	0.88	35	0.65	35	0.64	33	0.61	40	0.74	47	0.84	58	1.05	45	0.81
GCA	Ala	45	0.71	51	0.83	47	0.8	44	0.79	37	0.65	36	0.64	43	0.77	42	0.78	54	1	51	0.96	44	0.79	42	0.71	44	0.79	41	0.75	62	1.15	55	1.01	56	1.03	58	1.08	44	0.79	37	0.67	53	0.95
GCG	Ala	35	0.56	45	0.73	41	0.69	28	0.5	41	0.73	37	0.66	25	0.45	17	0.31	12	0.22	10	0.19	12	0.22	51	0.86	26	0.47	28	0.51	10	0.19	17	0.31	16	0.29	14	0.26	29	0.52	22	0.4	22	0.4
UAU	Tyr	78	1.05	84	1.16	78	1.04	93	1.2	87	1.12	89	1.15	96	1.25	110	1.41	115	1.48	99	1.27	105	1.35	89	1.16	97	1.25	98	1.25	116	1.49	104	1.33	101	1.29	105	1.35	110	1.43	99	1.29	104	1.34
UAC	Tyr	70	0.95	61	0.84	72	0.96	62	0.8	68	0.88	66	0.85	58	0.75	46	0.59	40	0.52	57	0.73	50	0.65	65	0.84	58	0.75	59	0.75	40	0.51	52	0.67	55	0.71	51	0.65	44	0.57	55	0.71	51	0.66
CAU	His	34	0.7	34	0.69	35	0.69	44	0.93	47	0.99	48	1	57	1.16	48	1.04	58	1.23	57	1.24	59	1.26	31	0.65	49	1.01	49	1.08	62	1.28	55	1.13	55	1.13	62	1.28	56	1.17	48	1.01	50	1.05
CAC	His	63	1.3	65	1.31	67	1.31	51	1.07	48	1.01	48	1	41	0.84	44	0.96	36	0.77	35	0.76	35	0.74	64	1.35	48	0.99	42	0.92	35	0.72	42	0.87	42	0.87	35	0.72	40	0.83	47	0.99	45	0.95
CAA	Gln	63	1.5	70	1.69	64	1.52	76	1.75	80	1.84	75	1.7	77	1.81	76	1.79	76	1.79	83	1.84	74	1.7	64	1.45	77	1.75	83	1.82	88	1.89	82	1.76	84	1.81	89	1.93	79	1.84	78	1.71	81	1.86
CAG	Gln	21	0.5	13	0.31	20	0.48	11	0.25	7	0.16	13	0.3	8	0.19	9	0.21	9	0.21	7	0.16	13	0.3	24	0.55	11	0.25	8	0.18	5	0.11	11	0.24	9	0.19	3	0.07	7	0.16	13	0.29	6	0.14
AAU	Asn	65	1.03	59	0.95	60	0.94	77	1.19	73	1.15	69	1.08	85	1.35	88	1.36	87	1.35	86	1.38	96	1.47	55	0.88	80	1.27	78	1.18	91	1.41	84	1.3	86	1.32	90	1.41	79	1.2	77	1.19	85	1.3
AAC	Asn	61	0.97	65	1.05	68	1.06	52	0.81	54	0.85	59	0.92	41	0.65	41	0.64	42	0.65	39	0.62	35	0.53	70	1.12	46	0.73	54	0.82	38	0.59	45	0.7	44	0.68	38	0.59	53	0.8	52	0.81	46	0.7
AAA	Lys	29	1	24	0.75	33	1.08	28	0.79	34	0.96	34	0.97	22	0.62	29	0.83	34	0.96	23	0.66	29	0.81	35	1.04	31	0.9	36	1.06	34	0.97	37	1.07	37	1.06	35	1	43	1.18	33	0.92	35	1
AAG	Lys	29	1	40	1.25	28	0.92	43	1.21	37	1.04	36	1.03	49	1.38	41	1.17	37	1.04	47	1.34	43	1.19	32	0.96	38	1.1	32	0.94	36	1.03	32	0.93	33	0.94	35	1	30	0.82	39	1.08	35	1
GAU	Asp	39	1.08	40	1.11	38	1.09	51	1.32	50	1.32	53	1.38	54	1.42	53	1.47	67	1.76	48	1.32	52	1.44	36	1.01	48	1.26	51	1.4	55	1.49	49	1.4	49	1.34	46	1.28	51	1.38	58	1.55	51	1.4
GAC	Asp	33	0.92	32	0.89	32	0.91	26	0.68	26	0.68	24	0.62	22	0.58	19	0.53	9	0.24	25	0.68	20	0.56	35	0.99	28	0.74	22	0.6	19	0.51	21	0.6	24	0.66	26	0.72	23	0.62	17	0.45	22	0.6
GAA	Glu	49	1.21	57	1.37	43	1.02	60	1.45	63	1.52	61	1.47	70	1.65	72	1.71	71	1.67	71	1.67	75	1.76	62	1.51	66	1.61	68	1.64	67	1.65	67	1.61	67	1.63	62	1.53	73	1.78	66	1.61	74	1.78
GAG	Glu	32	0.79	26	0.63	41	0.98	23	0.55	20	0.48	22	0.53	15	0.35	12	0.29	14	0.33	14	0.33	10	0.24	20	0.49	16	0.39	15	0.36	14	0.35	16	0.39	15	0.37	19	0.47	9	0.22	16	0.39	9	0.22
UGU	Cys	25	1.25	28	1.44	34	1.7	29	1.61	28	1.56	29	1.66	32	1.73	34	1.84	33	1.74	29	1.61	29	1.66	27	1.35	35	1.67	34	1.79	34	1.79	29	1.57	30	1.62	30	1.62	33	1.78	35	1.89	35	1.89
UGC	Cys	15	0.75	11	0.56	6	0.3	7	0.39	8	0.44	6	0.34	5	0.27	3	0.16	5	0.26	7	0.39	6	0.34	13	0.65	7	0.33	4	0.21	4	0.21	8	0.43	7	0.38	7	0.38	4	0.22	2	0.11	2	0.11
UGA	Trp	63	1.21	62	1.19	63	1.17	76	1.46	71	1.37	77	1.45	71	1.37	84	1.62	83	1.6	71	1.34	84	1.62	56	1.1	76	1.46	68	1.32	83	1.61	78	1.51	79	1.52	77	1.5	77	1.48	78	1.5	82	1.56
UGG	Trp	41	0.79	42	0.81	45	0.83	28	0.54	33	0.63	29	0.55	33	0.63	20	0.38	21	0.4	35	0.66	20	0.38	46	0.9	28	0.54	35	0.68	20	0.39	25	0.49	25	0.48	26	0.5	27	0.52	26	0.5	23	0.44
CGU	Arg	10	0.61	14	0.89	14	0.88	13	0.88	10	0.68	12	0.81	10	0.67	8	0.53	12	0.81	14	0.95	14	0.95	9	0.59	14	0.95	13	0.87	14	0.95	9	0.61	8	0.54	9	0.6	9	0.61	14	0.95	11	0.75
CGC	Arg	10	0.61	7	0.44	9	0.56	4	0.27	4	0.27	5	0.34	6	0.4	6	0.4	2	0.14	2	0.14	1	0.07	18	1.18	2	0.14	4	0.27	1	0.07	3	0.2	4	0.27	4	0.27	7	0.47	5	0.34	7	0.47
CGA	Arg	30	1.82	23	1.46	25	1.56	23	1.56	28	1.9	20	1.36	24	1.6	34	2.27	28	1.9	25	1.69	35	2.37	15	0.98	30	2.03	27	1.8	33	2.24	34	2.31	34	2.31	28	1.87	24	1.63	28	1.9	30	2.03
CGG	Arg	16	0.97	19	1.21	16	1	19	1.29	17	1.15	22	1.49	20	1.33	12	0.8	17	1.15	18	1.22	9	0.61	19	1.25	13	0.88	16	1.07	11	0.75	13	0.88	13	0.88	19	1.27	19	1.29	12	0.81	11	0.75
AGU	Ser1	57	1.43	45	1.14	52	1.36	62	1.49	70	1.73	65	1.61	71	1.73	79	1.91	72	1.77	67	1.65	76	1.89	65	1.56	81	1.98	70	1.73	80	2.02	71	1.75	68	1.7	80	2	65	1.61	73	1.83	74	1.84
AGC	Ser1	42	1.06	50	1.27	42	1.09	32	0.77	26	0.64	28	0.69	23	0.56	13	0.31	19	0.47	36	0.89	22	0.55	53	1.27	23	0.56	23	0.57	12	0.3	24	0.59	26	0.65	13	0.33	25	0.62	20	0.5	17	0.42
AGA	Ser1	30	0.75	35	0.89	31	0.81	52	1.25	48	1.19	49	1.21	52	1.27	51	1.23	48	1.18	36	0.89	44	1.09	32	0.77	36	0.88	45	1.11	46	1.16	48	1.19	46	1.15	47	1.18	48	1.19	46	1.15	49	1.22
AGG	Ser1	10	0.25	4	0.1	10	0.26	0	0	0	0	0	0	0	0	1	0.02	0	0	0	0	0	0	3	0.07	0	0	1	0.02	0	0	1	0.02	0	0	1	0.03	0	0	0	0	1	0.02
GGU	Gly	40	0.58	51	0.71	38	0.54	55	0.85	52	0.79	54	0.82	57	0.89	46	0.69	71	1.08	58	0.86	58	0.89	44	0.66	60	0.92	62	0.93	61	0.93	70	1.09	68	1.06	64	0.98	41	0.63	53	0.8	56	0.86
GGC	Gly	57	0.83	54	0.76	54	0.77	26	0.4	21	0.32	21	0.32	19	0.3	17	0.25	17	0.26	15	0.22	16	0.25	40	0.6	15	0.23	24	0.36	12	0.18	12	0.19	12	0.19	13	0.2	20	0.31	16	0.24	16	0.25
GGA	Gly	67	0.97	74	1.03	59	0.84	91	1.41	98	1.49	73	1.11	91	1.42	119	1.78	99	1.51	96	1.42	108	1.66	53	0.8	84	1.29	72	1.08	125	1.92	111	1.72	117	1.83	119	1.83	94	1.45	107	1.62	119	1.82
GGG	Gly	111	1.61	107	1.5	131	1.86	87	1.34	92	1.4	114	1.74	90	1.4	85	1.27	75	1.15	101	1.5	78	1.2	128	1.93	102	1.56	109	1.63	63	0.97	65	1.01	59	0.92	64	0.98	105	1.62	88	1.33	70	1.07
